# Supplementary material for: Novel Thermally Reduced Graphene Oxide Microsupercapacitor Fabricated via Mask—Free AxiDraw Direct Writing
Source: Nanomaterials (Basel). 2021 Jul 25;11(8):1909. doi: 10.3390/nano11081909 (PMC8401507; doi:10.3390/nano11081909)
Supplement: Supplementary file 1 [file nanomaterials-11-01909-s001.zip]

Archive with 1 entries (1 files):
- nanomaterials-1311123-supplementary.pdf
